# Supplementary material for: Virtual versus jaw simulation in inlay preparation preclinical teaching: a randomised controlled trial
Source: BMC Med Educ. 2022 Dec 6;22:841. doi: 10.1186/s12909-022-03930-6 (PMC9724348; doi:10.1186/s12909-022-03930-6)
Supplement: Supplementary file 1 — Additional file 1. [file 12909_2022_3930_MOESM1_ESM.xlsx]

## Sheet: Sheet1
Operational assessment results
	Group V	Group J-V	Group V-J	Group J
Preoperative preparation	10.3	11.2	12.1	9.5
	9.4	11.6	10.9	11.1
	9.9	12.2	12.8	10.4
	11.6	9.2	12.4	14.8
	11.3	10.3	11.4	11.5
	9.1	12.2	11.7	12.5
	9.6	11.6	12.5	8.2
	8.5	11.6	12.1	10.5
	12.8	14.1	12.3	10.4
	11.4	9.5	9.5	10.1
	11.5	12.5	10.8	12.5
	12.1	11.7	12.2	10.4
	9	12	10.5	5.7
	12.2	11.6	13.4	12.2
	11.1	12.1	11.1	9.4
	13.7	11.9	12	11.4
	7.7	11.6	11.2	7.8
	11.6	11.5	11	8.5
	14.1	10.6	12	11
Operation process	11.2	12.4	8.7	11.6
	7.9	13.2	13.1	11.5
	9.2	11	11	6.2
	11.9	11.1	8.6	8.3
	12.2	12.1	10.2	12.6
	11.1	6.9	13.9	11.6
	8.2	11.9	11.4	11.1
	9.2	12.6	12.6	11.2
	13.4	11.3	12.9	6.5
	12.6	12.4	13.2	11.3
	11.5	11.1	10.8	8.9
	9.2	12.1	9.8	10.4
	9.4	12.1	13.2	12.4
	8	10.5	14.1	11.5
	12.8	11.6	9.7	9.5
	7.8	12.6	11	8.2
	11.2	11	12.7	9.5
	7.9	10	10.9	8.7
	12.3	14.2	13.1	12.1
Preparation standard	19.6	23.9	23.7	20.4
	20.2	21.7	23.8	20.5
	20.5	22	23	20.6
	21.5	23.2	23.5	21.1
	19.5	23.8	22.2	19.3
	21.2	22.4	26.4	20.7
	19.1	23.7	25.2	20.5
	18.5	23.2	25.3	19.9
	21.1	24.5	23.1	20.5
	21.2	22.6	22.1	21.6
	20	23.2	23.7	20.2
	19.8	24.7	25.3	20.5
	22.5	22	23.4	20.5
	19.4	22.9	24.5	21.1
	19.6	23.7	24.5	20.5
	21.2	25.5	24.2	20.6
	19.1	22.4	24.2	21
	20	22.6	21	21
	20.9	24	23.9	20.6
Whole effect	13.8	15.8	15.5	14.2
	14	15.4	17.1	15
	14.6	17	16.9	15.3
	13.7	16.9	17.2	15
	14.9	15.3	17.7	14.9
	14.4	16.4	14.5	14.3
	13.4	16.6	17	14.9
	16.2	15.3	17.4	14
	13.6	16	16	14.2
	14.8	17.7	17.6	14.6
	15.2	15.4	17.6	14.7
	14.6	16.6	17.1	14.9
	14.6	17	17.3	13.8
	14.7	17.3	16.5	14.6
	15.2	15.9	16.4	15.6
	15.4	16.9	18	14.6
	15.1	17	15.8	14.4
	14.6	16.2	17.4	14.3
	13.3	17.3	17	13.8
Total Score	56	60	71	59
	56.1	63.9	62.2	57
	54.8	63	65.8	52.1
	50.6	60	66.8	56.4
	52.6	66.8	60.8	52.4
	57.7	57.3	61.9	56.2
	53.6	57	67.4	60.1
	56.4	62.7	65.5	56.1
	56.5	64.4	62.5	53.7
	52.1	65.5	66.7	53.2
	54.4	64.5	65.9	57.1
	52.5	67.9	59.4	58.6
	56.1	63.9	61.7	52.9
	62.8	61.7	61.7	54.4
	60.2	63.7	65.8	56.9
	58.5	63.1	64.9	60.2
	54.7	60.8	66.4	54.4
	56.1	62.7	64.8	53.7
	63.3	64.1	62.4	54.7
	the attitude of inlay preparation operation of virtual simulation system
	disagree	partly agree	agree	strongly agree
the digital virtual simulation system is helpful to the improvement of dental preparation skills	7	30	26	13
digital virtual simulation system is more difficult than traditional jaw simulation model training	10	13	20	33
digital virtual simulation system scores accurately	7	7	52	10
digital Virtual Simulation System has perfect assessment items	0	7	66	3
